# Supplementary material for: Changes in Children’s Adherence to Sustainable Healthy Diets During the Implementation of Chile’s Food Labelling and Advertising Law: A Longitudinal Study (2016–2019)
Source: Nutrients. 2025 Mar 16;17(6):1041. doi: 10.3390/nu17061041 (PMC11945912; doi:10.3390/nu17061041)
Supplement: Supplementary file 1 [file nutrients-17-01041-s001.zip]

Archive with 1 entries (1 files):
- nutrients-3525397-supplementary.pdf
